# Supplementary material for: Low-Temperature Dyeing of Chemically Modified PET/Spandex Blends: A Sustainable Approach for Enhanced Dyeability and Color Fastness
Source: Molecules. 2025 Sep 1;30(17):3578. doi: 10.3390/molecules30173578 (PMC12430684; doi:10.3390/molecules30173578)
Supplement: Supplementary file 1 [file molecules-30-03578-s001.zip]

Archive with 1 entries (1 files):
- molecules-3801539-supplementary.pdf
